# Supplementary material for: Notch inhibitors induce diarrhea, hypercrinia and secretory cell metaplasia in the human colon
Source: EXCLI J. 2021 Apr 26;20:819–27. doi: 10.17179/excli2021-3572 (PMC8192874; doi:10.17179/excli2021-3572)
Supplement: Supplementary data [file EXCLI-20-819-s-001.xlsx]

## Sheet: raw data
Raw study data of patient characteristics included in the study
patient N*	age	gender	pathology	time_since_diagnosis (in years)	number of lines of previous systemic therapy for cancer	co medication1	co medication2	co medication3	co medication4	co medication5	co medication6	co medication7	co medication8	drug under investigation	drug regimen (1 100mgx3/w ; 2 75x3/w; 3 50x3/w)	drug initiation date	AE_date	AE_time_before_onset	AE_CTCAE_diarrhea	daily_bowel_movement_per_day	AE_CTCAE-nausea/vomiting	AE_weight_loss	last_dose_date	AE_resolution_date	AE_length (days)	corticosteroid_dosing (mg/kg)	response_to_corticosteroids_therapy	clostridium research	stool culture	TSH (xN)	CRP(mg/l)	Hb (g/dL)	Leucocyte(G/L)	Platelets (G/L)	Na (mM)	K (mM)	Albuminemia (g/L)	Creatininemia (umol/L)	CTCAE_grade AST	CTCAE_grade ALT	GGT (xN)	PAL (xN)	Bilirubine (xN)	TP (%)	macroscopy	semi quantitative intra luminal quantity of mucus	biopsy date	hypercrinia (0-1-2-3)	enterocyte loss in HES stain (0-1-2-3)
1	72.1556	F	Metastatic breast cancer	8	6	flecaine	racecadotril	loperamide						LY3039478	1	41925	41932	7	3	15	0	8	41947	41955	8	1	1	negative	negative	1	7	11.6	6.8	195	136	4.6	40	52	0	0	1	1	1	N/A	normal mucosa, intraluminal mucus (mild erythema in left colon)	3	2014-11-17	1	1
2	48.1722	F	Metastatic leiomyosarcoma	2	2	levothyroxin	levocetirizin							LY3039478	2	41975	42011	35	3	6	0	10	42017	42042	24	1	1	negative	negative	1	54	9.4	11.5	182	131	4.5	27	41	0	0	3	1.5	1	N/A	rectal erythema, intraluminal mucus	3	2015-01-12	1	1
3	33.5444	M	Metastatic parotid gland carcinoma cystic	1	3	escitalopram	cetirizin	methadone						LY3039478	2	41956	41998	42	3	6	0	10	42034	42042	7	0.5	1	negative	negative	1	78	11.5	8.7	126	134	4.9	26	65	3	3	1.5	1.5	1	72	rectal erythema, intraluminal mucus	3	2015-02-02	1	1
4	73.7444	M	Metastatic protastic cancer	5	5	metoclopramide	racecadotril	loperamide	Cipro/ceftri	pantoprazole				LY3039478	2	42032	42050	17	3	6	0	4	42048	42053	5	0	N/A	negative	negative	N/A	210	10	11.12	118	150	3.4	28	144	0	0	4	1	1	62	normal mucosa, intraluminal mucus	3	2015-02-18	1	1
5	28.5278	F	Metastatic pancreatic neuroendocrin tumor	3	7	escitalopram	doxycyclin	zolpidem						LY3039478	2	42065	42086	21	3	2	2	6	42086	42094	8	0	N/A	negative	negative	N/A	0	10.7	3.9	445	140	4.4	36	42	2	2	6	3	1	87	rectal erythema, intraluminal mucus	3	2015-03-30	1	1
6	73.3611	M	Metastatic cholangiocarcinoma	1	4	zopiclone	omeprazole	loperamide						LY3039478	2	42081	42106	24	3	6	2	5	42109	42121	12	0	N/A	negative	negative	N/A	34	12.5	7.32	158	139	3.6	36	66	0	0	1	2	1	71	normal mucosa, intraluminal mucus	3	2015-04-20	1	1
7	82.7806	F	Parotid cystic adenoid carcinoma	7	1	pregabaline	tramadol							LY3039478	3	42454	42654	196	3	7	0	0	42654	42658	4	0	N/A	negative	negative		<5	10.6	7.4	289	140	3.9	N/A	58			N/A	N/A	N/A	N/A	mild erythema, vascular pattern obliteration, intraluminal mucus	2	2016-10-14	1	1
8	76.4194	F	Parotid cystic adenoid carcinoma with metastasis in lung, lymph nodes and bone	3	1	salicylic acid	escitalopram	bromazepam	hydroxizine	domperidone	racecadotril	loperamide	tramadol	LY3039478	3	42419	42437	19	2	3	2	0	42440	42445	5	1	1	negative	negative	1	14	11.8	7.72	333	138	3.3	38	80	0	0	1	1	1	82	normal	0	2016-03-17	1	0
10	74.4583	M	Adenocarcinoma of the lower esophagus	1	3	ramipril	hydrochlorothiazide	esomeprazole						LY3039478	3	42139	42170	30	2	1	0	6	42175	42184	9	0	N/A	N/A	N/A	N/A	N/A	9	10.39	274	135	4.7	25	63			N/A	N/A	N/A	98	normal	0	2015-06-29	1	1
11	50.7583	F	Metastatic liposarcoma (hepatic + local evolution)	1	2	0								LY3039478	3	42207	42294	85	2	3	2	N/A	42294	42300	6	0	N/A	negative	negative	-	149	8.3	6.4	515	140	3.7	34	57	0		1.61111	1	1	N/A	normal, low abundance of mucus	1	2015-10-23	1	0
Abbreviations:
F: Female
M: Male
W: week
AE: Adverse event
CTCAE: Common Terminology Criteria for Adverse Events
N/A: not available
TSH: Thyroid stimulating hormone
CRP : C-reactive protein
Hb : Hemoglobin
Na : Na sodium
K : K potassium
ASAT : Aspartate aminotransférase
ALAT : Alanine aminotransférase
GGT : gamma-glutamyl transferase
PAL : Phosphatase alkaline
TP : time prothrombin
HES stain: hematoxylin eosin saffron stain
MUC2 stain : mucin 2 stain
[truncated: 6 more columns]
